# Supplementary material for: Inter­calated brucite-type layered cobalt(II) hydroxy­sulfate
Source: Acta Crystallogr Sect E Struct Rep Online. 2009 Jun 20;65(Pt 7):i52. doi: 10.1107/S160053680902251X (PMC2969244; doi:10.1107/S160053680902251X)
Supplement: Supplementary file 1 [file e-65-00i52-sup1.cif]

##############################################################################
###                                                                        ###
###        Electronic paper (Acta Crystallographica Section E)             ###
###                                                                        ###
##############################################################################
#                                                                            #
# This CIF contains the data in a paper accepted for publication in Acta     #
# Crystallographica Section E. It conforms to the requirements of Notes      #
# for Authors for Section E, and has been peer reviewed under the auspices   #
# of the IUCr Commission on Journals.                                        #
#                                                                            #
# Full details of the Crystallographic Information File format               #
# are given in the paper "The Crystallographic Information File (CIF):       #
# a New Standard Archive File for Crystallography" by S. R. Hall, F. H.      #
# Allen and I. D. Brown [Acta Cryst. (1991), A47, 655-685].                  #
#                                                                            #
# The current version of the core CIF dictionary is obtainable from          #
# ftp://ftp.iucr.org/pub/cif_core.dic. The current version number is 2.4.    #
#                                                                            #
# Software is freely available for graphical display of the structure(s) in  #
# this CIF.  For information consult the CIF home page http://www.iucr.org/  #
# cif/home.html                                                              #
#                                                                            #
# This file may be used for bona fide research purposes within the           #
# scientific community so long as proper attribution is given to the journal # 
# article from which it was obtained.                                        #
#                                                                            #
##############################################################################
                                             
data_I
_audit_creation_method     SHELXL-97
_chemical_name_systematic
;
poly[0.35-[hexaaquacobalt(II)] [tri-\m-hydroxido-\m-sulfato-dicobalt(II)]]
;
_chemical_name_common     ?
_chemical_formula_moiety     '0.35(Co H12 O6) -, Co2 H3 O7 S +'
_chemical_formula_sum     'Co2.35 H7.20 O9.10 S'
_chemical_formula_iupac     '[Co (H2 O)6]0.35 [Co2 (O H)3 (S O4)]'
_chemical_formula_weight     323.41
_chemical_melting_point     ?
_symmetry_cell_setting     trigonal
_symmetry_space_group_name_H-M     'P -3 m 1'
_symmetry_space_group_name_Hall     '-P 3 2"'
loop_
    _symmetry_equiv_pos_as_xyz
    'x, y, z'
    '-y, x-y, z'
    'y, x, -z'
    '-x+y, -x, z'
    '-x, -x+y, -z'
    'x-y, -y, -z'
    '-x, -y, -z'
    'y, -x+y, -z'
    '-y, -x, z'
    'x-y, x, -z'
    'x, x-y, z'
    '-x+y, y, z'
_cell_length_a     6.3627(19)
_cell_length_b     6.3627(19)
_cell_length_c     12.180(4)
_cell_angle_alpha     90.00
_cell_angle_beta     90.00
_cell_angle_gamma     120.00
_cell_volume     427.0(2)
_cell_formula_units_Z     2
_cell_measurement_reflns_used     1764
_cell_measurement_theta_min     1.65
_cell_measurement_theta_max     29.25
_cell_measurement_temperature     150(2)
_exptl_crystal_description     plate
_exptl_crystal_colour     'pale pink'
_exptl_crystal_size_max     0.21
_exptl_crystal_size_mid     0.13
_exptl_crystal_size_min     0.03
_exptl_crystal_density_diffrn     2.515
_exptl_crystal_density_meas     ?
_exptl_crystal_density_method     'not measured'
_exptl_crystal_F_000     318.9
_exptl_absorpt_coefficient_mu     4.804
_exptl_absorpt_correction_type     'multi-scan'
_exptl_absorpt_process_details     '(X-RED; Stoe & Cie, 2008)'
_exptl_absorpt_correction_T_min     0.415
_exptl_absorpt_correction_T_max     0.862
_exptl_special_details
;
;
_diffrn_ambient_temperature     150(2)
_diffrn_radiation_type     MoK\a
_diffrn_radiation_wavelength     0.71073
_diffrn_radiation_source     'fine-focus sealed tube'
_diffrn_radiation_monochromator     graphite
_diffrn_measurement_device_type     'Stoe IPDS2'
_diffrn_measurement_method     \w
_diffrn_detector_area_resol_mean     6.67
_diffrn_reflns_number     1663
_diffrn_reflns_av_R_equivalents     0.0971
_diffrn_reflns_av_sigmaI/netI     0.0680
_diffrn_reflns_theta_min     1.67
_diffrn_reflns_theta_max     29.27
_diffrn_reflns_theta_full     29.27
_diffrn_measured_fraction_theta_max     1.000
_diffrn_measured_fraction_theta_full     1.000
_diffrn_reflns_limit_h_min     -7
_diffrn_reflns_limit_h_max     8
_diffrn_reflns_limit_k_min     -7
_diffrn_reflns_limit_k_max     8
_diffrn_reflns_limit_l_min     -14
_diffrn_reflns_limit_l_max     16
_diffrn_standards_number     ?
_diffrn_standards_interval_count     ?
_diffrn_standards_interval_time     ?
_diffrn_standards_decay_%     ?
_refine_special_details
;
Refinement of <i>F</i>^2^ against ALL reflections. The weighted <i>R</i>-factor
<i>wR</i> and goodness of fit <i>S</i> are based on <i>F</i>^2^, conventional
<i>R</i>-factors <i>R</i> are based on <i>F</i>, with <i>F</i> set to zero for
negative <i>F</i>^2^. The threshold expression of <i>F</i>^2^ >
\s(<i>F</i>^2^) is used only for calculating <i>R</i>-factors(gt) <i>etc</i>.
and is not relevant to the choice of reflections for refinement.
<i>R</i>-factors based on <i>F</i>^2^ are statistically about twice as large
as those based on <i>F</i>, and <i>R</i>- factors based on ALL data will be
even larger.
;
_reflns_number_total     497
_reflns_number_gt     325
_reflns_threshold_expression     I>2\s(I)
_refine_ls_structure_factor_coef     Fsqd
_refine_ls_matrix_type     full
_refine_ls_R_factor_all     0.0666
_refine_ls_R_factor_gt     0.0481
_refine_ls_wR_factor_gt     0.1242
_refine_ls_wR_factor_ref     0.1318
_refine_ls_goodness_of_fit_ref     0.902
_refine_ls_restrained_S_all     0.899
_refine_ls_number_reflns     497
_refine_ls_number_parameters     40
_refine_ls_number_restraints     3
_refine_ls_hydrogen_treatment     refxyz
_refine_ls_weighting_scheme     calc
_refine_ls_weighting_details
                 'calc w=1/[\s^2^(Fo^2^)+(0.0839P)^2^] where P=(Fo^2^+2Fc^2^)/3'
_atom_sites_solution_hydrogens     difmap
_atom_sites_solution_primary     direct
_atom_sites_solution_secondary     difmap
_refine_ls_shift/su_max     0.000
_refine_ls_shift/su_mean     0.000
_refine_diff_density_max     1.044
_refine_diff_density_min     -1.046
_refine_ls_extinction_method     none
_refine_ls_extinction_coef     ?
loop_
    _atom_type_symbol
    _atom_type_description
    _atom_type_scat_dispersion_real
    _atom_type_scat_dispersion_imag
    _atom_type_scat_source
    'Co' 'Co' 0.3494 0.9721
                         'International Tables Vol C Tables 4.2.6.8 and 6.1.1.4'
    'O' 'O' 0.0106 0.0060
                         'International Tables Vol C Tables 4.2.6.8 and 6.1.1.4'
    'S' 'S' 0.1246 0.1234
                         'International Tables Vol C Tables 4.2.6.8 and 6.1.1.4'
    'H' 'H' 0.0000 0.0000
                         'International Tables Vol C Tables 4.2.6.8 and 6.1.1.4'
_computing_data_collection     'X-AREA (Stoe & Cie, 2008)'
_computing_cell_refinement     'X-AREA (Stoe & Cie, 2008)'
_computing_data_reduction     'X-RED (Stoe & Cie, 2008)'
_computing_structure_solution     'SHELXS86 (Sheldrick, 2008)'
_computing_structure_refinement     'SHELXL97 (Sheldrick, 2008)'
_computing_molecular_graphics     'DIAMOND (Brandenburg & Putz, 1999)'
_computing_publication_material     'PLATON (Spek, 2009)'
loop_
    _atom_site_type_symbol
    _atom_site_label
    _atom_site_fract_x
    _atom_site_fract_y
    _atom_site_fract_z
    _atom_site_U_iso_or_equiv
    _atom_site_adp_type
    _atom_site_calc_flag
    _atom_site_refinement_flags
    _atom_site_occupancy
    _atom_site_disorder_assembly
    _atom_site_disorder_group
    Co Co2 0.5000 0.0000 0.5000 0.0170(3) Uani d S 1 . .
    Co Co1 0.0000 0.0000 0.5000 0.0163(5) Uani d S 1 . .
    S S1 0.6667 0.3333 0.2679(2) 0.0214(6) Uani d S 1 . .
    O O1 0.1717(3) -0.1717(3) 0.4215(3) 0.0164(9) Uani d SD 1 . .
    O O2 0.6667 0.3333 0.3913(6) 0.0188(15) Uani d S 1 . .
    O O3 0.5403(5) 0.0807(9) 0.2298(4) 0.0292(11) Uani d S 1 . .
    Co Co3 0.0000 0.0000 0.0000 0.0250(11) Uani d SP 0.700(11) . .
    O O4 0.1574(8) 0.3148(16) 0.0920(7) 0.039(2) Uani d SPD 0.700(11) . .
    H H1 0.188(9) -0.188(9) 0.355(3) 0.059 Uiso d SD 1 . .
    H H4 0.073(9) 0.353(18) 0.128(5) 0.059 Uiso d PD 0.700(11) . .
loop_
    _atom_site_aniso_label
    _atom_site_aniso_U_11
    _atom_site_aniso_U_22
    _atom_site_aniso_U_33
    _atom_site_aniso_U_12
    _atom_site_aniso_U_13
    _atom_site_aniso_U_23
    Co2 0.0146(5) 0.0156(6) 0.0211(6) 0.0078(3) 0.0001(2) 0.0002(4)
    Co1 0.0144(6) 0.0144(6) 0.0202(9) 0.0072(3) 0.000 0.000
    S1 0.0220(9) 0.0220(9) 0.0203(12) 0.0110(4) 0.000 0.000
    O1 0.0177(16) 0.0177(16) 0.0167(18) 0.0111(17) -0.0002(8) 0.0002(8)
    O2 0.017(2) 0.017(2) 0.023(4) 0.0083(11) 0.000 0.000
    O3 0.034(2) 0.023(2) 0.027(2) 0.0116(12) -0.0034(10) -0.0069(19)
    Co3 0.0256(13) 0.0256(13) 0.0238(17) 0.0128(7) 0.000 0.000
    O4 0.034(3) 0.043(5) 0.044(4) 0.022(2) -0.0080(18) -0.016(4)
_geom_special_details
;
All e.s.d.'s (except the e.s.d. in the dihedral angle between two l.s. planes)
are estimated using the full covariance matrix. The cell e.s.d.'s are taken
into account individually in the estimation of e.s.d.'s in distances, angles
and torsion angles; correlations between e.s.d.'s in cell parameters are only
used when they are defined by crystal symmetry. An approximate (isotropic)
treatment of cell e.s.d.'s is used for estimating e.s.d.'s involving l.s.
planes.
;
loop_
    _geom_bond_atom_site_label_1
    _geom_bond_atom_site_label_2
    _geom_bond_site_symmetry_2
    _geom_bond_distance
    _geom_bond_publ_flag
    Co2 O1 . 2.047(3) ?
    Co2 O1 7_656 2.047(3) ?
    Co2 O1 4_655 2.047(3) ?
    Co2 O1 10_556 2.047(3) ?
    Co2 O2 . 2.264(4) ?
    Co2 O2 7_656 2.264(4) ?
    Co1 O1 4 2.121(4) ?
    Co1 O1 10_556 2.121(4) ?
    Co1 O1 8_556 2.121(4) ?
    Co1 O1 2 2.121(4) ?
    Co1 O1 . 2.121(4) ?
    Co1 O1 7_556 2.121(4) ?
    S1 O3 . 1.467(5) ?
    S1 O3 2_655 1.467(5) ?
    S1 O3 4_665 1.467(5) ?
    S1 O2 . 1.502(7) ?
    O1 Co2 2_545 2.047(3) ?
    O1 H1 . 0.83(3) ?
    O2 Co2 2_655 2.264(4) ?
    O2 Co2 4_665 2.264(4) ?
    Co3 O4 7 2.065(8) ?
    Co3 O4 . 2.065(8) ?
    Co3 O4 4 2.065(8) ?
    Co3 O4 2 2.065(8) ?
    Co3 O4 8 2.065(8) ?
    Co3 O4 10 2.065(8) ?
    O4 H4 . 0.82(3) ?
loop_
    _geom_angle_atom_site_label_1
    _geom_angle_atom_site_label_2
    _geom_angle_atom_site_label_3
    _geom_angle_site_symmetry_1
    _geom_angle_site_symmetry_3
    _geom_angle
    _geom_angle_publ_flag
    O1 Co2 O1 . 7_656 180.0000(10)
                                 ?
    O1 Co2 O1 . 4_655 97.8(2) ?
    O1 Co2 O1 7_656 4_655 82.2(2) ?
    O1 Co2 O1 . 10_556 82.2(2) ?
    O1 Co2 O1 7_656 10_556 97.8(2) ?
    O1 Co2 O1 4_655 10_556 180.0(2) ?
    O1 Co2 O2 . . 95.83(13) ?
    O1 Co2 O2 7_656 . 84.17(13) ?
    O1 Co2 O2 4_655 . 95.83(13) ?
    O1 Co2 O2 10_556 . 84.17(13) ?
    O1 Co2 O2 . 7_656 84.17(13) ?
    O1 Co2 O2 7_656 7_656 95.83(13) ?
    O1 Co2 O2 4_655 7_656 84.17(13) ?
    O1 Co2 O2 10_556 7_656 95.83(13) ?
    O2 Co2 O2 . 7_656 180.0 ?
    O1 Co1 O1 4 10_556 180.0(2) ?
    O1 Co1 O1 4 8_556 78.77(13) ?
    O1 Co1 O1 10_556 8_556 101.23(13) ?
    O1 Co1 O1 4 2 101.23(13) ?
    O1 Co1 O1 10_556 2 78.77(13) ?
    O1 Co1 O1 8_556 2 180.00(15) ?
    O1 Co1 O1 4 . 101.23(13) ?
    O1 Co1 O1 10_556 . 78.77(13) ?
    O1 Co1 O1 8_556 . 78.77(13) ?
    O1 Co1 O1 2 . 101.23(13) ?
    O1 Co1 O1 4 7_556 78.77(13) ?
    O1 Co1 O1 10_556 7_556 101.23(13) ?
    O1 Co1 O1 8_556 7_556 101.23(13) ?
    O1 Co1 O1 2 7_556 78.77(13) ?
    O1 Co1 O1 . 7_556 180.0(2) ?
    O3 S1 O3 . 2_655 110.49(19) ?
    O3 S1 O3 . 4_665 110.49(19) ?
    O3 S1 O3 2_655 4_665 110.49(19) ?
    O3 S1 O2 . . 108.4(2) ?
    O3 S1 O2 2_655 . 108.4(2) ?
    O3 S1 O2 4_665 . 108.4(2) ?
    Co2 O1 Co2 . 2_545 102.00(17) ?
    Co2 O1 Co1 . . 99.51(14) ?
    Co2 O1 Co1 2_545 . 99.51(14) ?
    Co2 O1 H1 . . 112(4) ?
    Co2 O1 H1 2_545 . 112(4) ?
    Co1 O1 H1 . . 129(7) ?
    S1 O2 Co2 . 2_655 125.79(14) ?
    S1 O2 Co2 . . 125.79(14) ?
    Co2 O2 Co2 2_655 . 89.3(2) ?
    S1 O2 Co2 . 4_665 125.79(14) ?
    Co2 O2 Co2 2_655 4_665 89.3(2) ?
    Co2 O2 Co2 . 4_665 89.3(2) ?
    O4 Co3 O4 7 . 180.0(4) ?
    O4 Co3 O4 7 4 86.7(4) ?
    O4 Co3 O4 . 4 93.3(4) ?
    O4 Co3 O4 7 2 86.7(4) ?
    O4 Co3 O4 . 2 93.3(4) ?
    O4 Co3 O4 4 2 93.3(4) ?
    O4 Co3 O4 7 8 93.3(4) ?
    O4 Co3 O4 . 8 86.7(4) ?
    O4 Co3 O4 4 8 86.7(4) ?
    O4 Co3 O4 2 8 180.0(4) ?
    O4 Co3 O4 7 10 93.3(4) ?
    O4 Co3 O4 . 10 86.7(4) ?
    O4 Co3 O4 4 10 180.0(4) ?
    O4 Co3 O4 2 10 86.7(4) ?
    O4 Co3 O4 8 10 93.3(4) ?
    Co3 O4 H4 . . 120(5) ?
loop_
    _geom_hbond_atom_site_label_D
    _geom_hbond_atom_site_label_H
    _geom_hbond_atom_site_label_A
    _geom_hbond_site_symmetry_A
    _geom_hbond_distance_DH
    _geom_hbond_distance_HA
    _geom_hbond_distance_DA
    _geom_hbond_angle_DHA
    _geom_hbond_publ_flag
    O1 H1 O3 2_545 0.83(3) 2.54(5) 3.125(6) 129(4) ?
    O1 H1 O3 . 0.83(3) 2.54(5) 3.125(6) 129(4) ?
    O4 H4 O3 2 0.82(3) 1.90(9) 2.7120(10)
                                        170(7) ?
data_global
_journal_date_recd_electronic     2009-05-27
_journal_date_accepted     2009-06-12
_journal_name_full     'Acta Crystallographica, Section E'
_journal_year     2009
_journal_volume     65
_journal_issue      7
_journal_page_first     i52
_journal_page_last     i52
_journal_paper_category     QI
_journal_coeditor_code     LH2832
_publ_contact_author_name     'Apinpus Rujiwatra'
_publ_contact_author_address
;
Department of Chemistry, Faculty of Science, Chiang Mai University, Chiang Mai
50200 Thailand
;
_publ_contact_author_email     'apinpus@chiangmai.ac.th'
_publ_contact_author_fax     '6653892277'
_publ_contact_author_phone     '6653941906'
_publ_section_title
;
Intercalated brucite-type layered cobalt(II) hydroxysulfate
;
loop_
    _publ_author_name
    _publ_author_footnote
    _publ_author_address
    'Yotnoi, Bunlawee' .
;
Department of Chemistry, Faculty of Science, Chiang Mai University
Chiang Mai 50200, Thailand
;
    'Luachan, Sanchai' .
;
Department of Chemistry, Faculty of Science, Chiang Mai University
Chiang Mai 50200, Thailand
;
    'Prior, Timothy J' .
;
Department of Chemistry, University of Hull, Kingston upon Hull HU6 7RX
England
;
    'Rujiwatra, Apinpus' .
;
Department of Chemistry, Faculty of Science, Chiang Mai University
Chiang Mai 50200, Thailand
;
