# Supplementary material for: Inter­calated brucite-type layered cobalt(II) hydroxy­sulfate
Source: Acta Crystallogr Sect E Struct Rep Online. 2009 Jun 20;65(Pt 7):i52. doi: 10.1107/S160053680902251X (PMC2969244; doi:10.1107/S160053680902251X)
Supplement: Supplementary file 2 [file e-65-00i52-Isup2.hkl]

# 
# h,k,l, Fc-squared, Fo-squared, sigma(Fo-squared) and status flag 
# 
data_I
_shelx_title ' AR CODAB 285' 
_shelx_refln_list_code          4 
_shelx_F_calc_maximum      135.08 
_exptl_crystal_F_000       318.90 
_reflns_d_resolution_high  0.7269 
 
loop_ 
 _symmetry_equiv_pos_as_xyz 
 'x, y, z' 
 '-y, x-y, z' 
 'y, x, -z' 
 '-x+y, -x, z' 
 '-x, -x+y, -z' 
 'x-y, -y, -z' 
 '-x, -y, -z' 
 'y, -x+y, -z' 
 '-y, -x, z' 
 'x-y, x, -z' 
 'x, x-y, z' 
 '-x+y, y, z' 
 
_cell_length_a     6.3627 
_cell_length_b     6.3627 
_cell_length_c    12.1799 
_cell_angle_alpha  90.000 
_cell_angle_beta   90.000 
_cell_angle_gamma 120.000 
 
_shelx_F_squared_multiplier     1.000 
 
loop_ 
 _refln_index_h 
 _refln_index_k 
 _refln_index_l 
 _refln_F_squared_calc 
 _refln_F_squared_meas 
 _refln_F_squared_sigma 
 _refln_observed_status 
   0   1   0       39.77        5.99     33.94 o 
  -1   2   0      506.38      545.30     35.53 o 
   0   2   0     5985.56     6223.02    129.35 o 
  -1   3   0        1.17       12.98     14.97 o 
   0   3   0      179.58      163.11     21.16 o 
  -2   4   0    18247.47    16512.20   2851.46 o 
  -1   4   0       74.80       81.46     14.49 o 
   0   4   0     1931.97     1894.14    131.49 o 
  -2   5   0        5.72       -0.50     15.11 o 
  -1   5   0      293.41      302.90     16.05 o 
   0   5   0        5.68        5.11     18.11 o 
  -3   6   0      490.54      433.99     97.58 o 
  -2   6   0      905.24      939.81    117.69 o 
  -1   6   0       39.37       38.38     19.30 o 
   0   6   0     3499.04     4093.19    172.25 o 
  -3   7   0        0.18        7.17     18.10 o 
  -2   7   0       70.17       62.82     18.64 o 
  -1   7   0        1.28       -0.22     19.01 o 
   0   7   0        2.27      -12.68     36.98 o 
  -4   8   0     2027.85     2472.13    605.97 o 
  -3   8   0       20.77       14.60     22.14 o 
  -2   8   0      302.28      267.42     22.52 o 
  -1   8   0       97.03       71.80     21.90 o 
   0   0   1    12146.36     7065.94    122.05 o 
  -1   1   1     3133.10     3984.77     45.00 o 
   0   1   1      162.58      110.55     29.41 o 
  -2   2   1    11663.09    11937.51    170.96 o 
  -1   2   1       33.59       34.55     16.34 o 
   0   2   1      273.77      293.92     23.16 o 
  -3   3   1      536.42      551.12     21.03 o 
  -2   3   1      128.20      105.78     17.46 o 
  -1   3   1      104.10      123.45     14.11 o 
   0   3   1      156.47      190.50     24.43 o 
  -4   4   1      390.76      383.64     23.39 o 
  -3   4   1       19.00       18.63     17.72 o 
  -2   4   1     4580.99     4226.50    303.31 o 
  -1   4   1      756.03      787.71     15.50 o 
   0   4   1     3821.69     3882.66    338.62 o 
  -5   5   1        7.44       17.62     18.79 o 
  -4   5   1        2.00       10.63     18.17 o 
  -3   5   1      978.72      933.57     62.12 o 
  -2   5   1       63.76       69.16     15.87 o 
  -1   5   1       79.58       74.27     14.96 o 
   0   5   1       21.42        9.84     23.06 o 
  -6   6   1     1631.31     1726.46     36.36 o 
  -5   6   1      158.17      163.90     23.62 o 
  -4   6   1     2346.99     2256.87    192.31 o 
  -3   6   1       25.24       18.48     16.67 o 
  -2   6   1      166.22      171.16     23.68 o 
  -1   6   1        8.84        5.03     16.87 o 
   0   6   1     1151.73     1170.43    205.26 o 
  -7   7   1      172.21      140.09     37.60 o 
  -6   7   1        2.96       11.17     18.89 o 
  -5   7   1       24.80       27.80     18.35 o 
  -4   7   1       62.79       65.73     18.68 o 
  -3   7   1        7.24       12.51     17.83 o 
  -2   7   1        1.57        7.26     18.89 o 
  -1   7   1      128.72      101.78     18.95 o 
   0   7   1        4.02      -23.74     28.98 o 
  -7   8   1        6.38       25.63     42.12 o 
  -6   8   1      148.78      120.80     19.72 o 
  -5   8   1        3.81       -2.51     21.72 o 
  -4   8   1      883.13      937.57    141.09 o 
  -3   8   1       83.45       96.25     21.74 o 
  -2   8   1      660.15      615.66     71.58 o 
  -1   8   1        2.22       -1.41     32.57 o 
   0   0   2     7500.30     6598.12     89.66 o 
  -1   1   2     1508.65     1786.38     32.81 o 
   0   1   2     3054.54     3385.19     38.27 o 
  -2   2   2     7912.96     7600.25     48.34 o 
  -1   2   2       77.70       82.47     18.24 o 
   0   2   2     2599.06     2255.09     28.37 o 
  -3   3   2        3.98        7.36     18.01 o 
  -2   3   2      270.17      265.58     19.14 o 
  -1   3   2     1872.78     1806.93     92.27 o 
   0   3   2        2.98        8.59     18.86 o 
  -4   4   2     2166.29     2278.01    388.73 o 
  -3   4   2      352.68      389.27     18.84 o 
  -2   4   2     4537.29     4522.32    158.39 o 
  -1   4   2       98.07       93.68     15.49 o 
   0   4   2     5328.58     5259.84    504.07 o 
  -5   5   2      647.68      614.54     93.31 o 
  -4   5   2       23.55       24.29     15.97 o 
  -3   5   2      337.07      344.51     22.15 o 
  -2   5   2      365.97      349.94     15.40 o 
  -1   5   2       76.09       92.59     15.02 o 
   0   5   2       96.14       62.17     30.93 o 
  -6   6   2     1411.74     1243.68     35.23 o 
  -5   6   2       13.04        9.58     17.05 o 
  -4   6   2     3050.09     3084.35    290.32 o 
  -3   6   2      136.98      147.34     16.18 o 
  -2   6   2     1535.42     1685.38     86.89 o 
  -1   6   2      104.46      107.93     16.74 o 
   0   6   2     1528.03     1483.01    202.95 o 
  -7   7   2       39.00       40.07     37.54 o 
  -6   7   2       64.59       51.53     21.32 o 
  -5   7   2       28.17       17.13     16.91 o 
  -4   7   2       41.75       37.19     18.30 o 
  -3   7   2      234.34      242.45     29.31 o 
  -2   7   2        0.69        7.69     18.73 o 
  -1   7   2       25.88       34.68     19.70 o 
   0   7   2       59.34       60.73     27.11 o 
  -6   8   2      544.41      464.93     37.37 o 
  -5   8   2       18.35       20.43     19.16 o 
  -4   8   2      907.37     1033.99    158.47 o 
  -3   8   2        3.15        5.54     21.96 o 
  -2   8   2     1268.22     1182.68    139.88 o 
   0   0   3     7540.41     5995.14     73.79 o 
  -1   1   3      887.85      935.12     28.08 o 
   0   1   3     2678.43     2525.80    100.21 o 
  -2   2   3    11988.65    13358.38     56.92 o 
  -1   2   3      886.38      725.92     42.93 o 
   0   2   3     1959.61     1982.29     31.47 o 
  -3   3   3      102.03       88.12     22.76 o 
  -2   3   3        7.95       10.48     13.80 o 
  -1   3   3      284.00      221.39     16.14 o 
   0   3   3     1388.30     1302.47     53.80 o 
  -4   4   3      981.06      956.26     71.53 o 
  -3   4   3      403.68      463.48     16.64 o 
  -2   4   3     2132.10     2166.53     58.51 o 
  -1   4   3      223.61      260.01     17.99 o 
   0   4   3     3962.17     4064.31    416.63 o 
  -5   5   3       76.52       73.47     23.87 o 
  -4   5   3      264.71      294.31     22.40 o 
  -3   5   3      245.80      221.17     16.11 o 
  -2   5   3      633.98      621.88     22.33 o 
  -1   5   3       91.60      105.98     17.32 o 
   0   5   3        7.86       12.40     24.07 o 
  -6   6   3      423.61      337.70     33.96 o 
  -5   6   3       48.15       20.24     19.07 o 
  -4   6   3     1562.61     1658.47    119.99 o 
  -3   6   3       62.84       68.34     15.95 o 
  -2   6   3      801.15      911.32     35.44 o 
  -1   6   3       71.54       66.18     16.54 o 
   0   6   3      740.38      878.52     35.28 o 
  -7   7   3       41.87       21.62     38.45 o 
  -6   7   3       59.67       60.52     22.40 o 
  -5   7   3       50.69       53.54     17.48 o 
  -4   7   3        9.61       10.46     15.82 o 
  -3   7   3       71.86       71.39     18.64 o 
  -2   7   3      113.15      115.34     19.68 o 
  -1   7   3       30.32       18.62     19.69 o 
   0   7   3       89.29       69.06     29.62 o 
  -6   8   3      249.17      216.70     22.02 o 
  -5   8   3       24.26       34.19     20.04 o 
  -4   8   3      366.82      387.73     33.57 o 
  -3   8   3       30.52       32.60     22.54 o 
  -2   8   3      696.24      633.69     77.21 o 
   0   0   4    11040.14    10191.98     75.80 o 
  -1   1   4        7.93       27.90     22.71 o 
   0   1   4       95.83      110.93     16.93 o 
  -2   2   4    13876.42    13754.50    192.29 o 
  -1   2   4      757.22      582.50     27.23 o 
   0   2   4    11027.92     9987.77    328.87 o 
  -3   3   4       34.39       26.90     23.53 o 
  -2   3   4      110.43       88.42     15.59 o 
  -1   3   4      114.38      146.46     13.72 o 
   0   3   4      668.81      576.15     41.45 o 
  -4   4   4     3666.74     4037.99    270.70 o 
  -3   4   4        4.03       12.01     16.98 o 
  -2   4   4     4048.24     4198.05     89.29 o 
  -1   4   4      125.50      127.95     16.00 o 
   0   4   4     4141.52     3701.46    562.16 o 
  -5   5   4       49.86       46.25     29.61 o 
  -4   5   4      382.93      424.33     29.86 o 
  -3   5   4        0.66       -9.90     14.96 o 
  -2   5   4       18.49       31.81     14.37 o 
  -1   5   4      151.02      154.87     17.08 o 
   0   5   4       15.39       30.79     23.62 o 
  -6   6   4     1193.59     1057.36     36.30 o 
  -5   6   4       77.45       61.21     19.84 o 
  -4   6   4     2011.94     1981.16    157.26 o 
  -3   6   4      324.20      318.69     27.04 o 
  -2   6   4     1444.41     1620.08     61.64 o 
  -1   6   4        4.38       20.17     18.12 o 
   0   6   4      967.89     1274.19     36.96 o 
  -7   7   4        4.79       13.93     39.16 o 
  -6   7   4        6.45       -1.99     22.78 o 
  -5   7   4       22.63       32.27     18.16 o 
  -4   7   4        7.14       16.37     17.43 o 
  -3   7   4        5.46        2.25     17.30 o 
  -2   7   4      129.24      137.99     17.04 o 
  -1   7   4       35.33       41.91     19.53 o 
   0   7   4       12.59       11.67     27.90 o 
  -6   8   4      551.62      509.19     58.04 o 
  -5   8   4        3.13       10.01     21.28 o 
  -4   8   4      660.88      652.63     40.53 o 
  -3   8   4       61.99       51.63     19.57 o 
  -2   8   4      632.73      585.35     58.87 o 
   0   0   5     2108.28     1819.76     42.80 o 
  -1   1   5      395.17      301.58     20.27 o 
   0   1   5       62.23       75.18     15.76 o 
  -2   2   5     5354.17     5780.71    142.51 o 
  -1   2   5       52.84       23.09     12.39 o 
   0   2   5      645.90      562.16     60.61 o 
  -3   3   5      176.67      219.61     25.86 o 
  -2   3   5       98.38       88.63     13.29 o 
  -1   3   5      196.71      183.74     14.13 o 
   0   3   5      105.19      119.10     17.28 o 
  -4   4   5      697.02      701.02     30.40 o 
  -3   4   5       26.17       24.94     17.46 o 
  -2   4   5     1544.93     1664.97     31.91 o 
  -1   4   5      309.76      307.52     14.02 o 
   0   4   5     2942.89     2739.53    324.25 o 
  -5   5   5       69.15       51.04     24.39 o 
  -4   5   5        2.05        0.47     18.27 o 
  -3   5   5      149.15      169.00     15.00 o 
  -2   5   5       53.37       52.64     13.55 o 
  -1   5   5       49.09       43.77     14.81 o 
   0   5   5       50.54       53.86     21.34 o 
  -6   6   5      753.84      744.12     35.68 o 
  -5   6   5      152.85      119.20     20.20 o 
  -4   6   5     2021.79     2025.33    115.31 o 
  -3   6   5       22.93       28.69     16.00 o 
  -2   6   5      403.83      411.10     19.15 o 
  -1   6   5       39.70       26.38     19.50 o 
   0   6   5      522.80      622.40     36.13 o 
  -7   7   5       18.58       13.63     39.92 o 
  -6   7   5        1.78        8.06     20.00 o 
  -5   7   5       16.92       23.86     19.25 o 
  -4   7   5       76.26       77.45     19.68 o 
  -3   7   5       17.38       19.97     17.90 o 
  -2   7   5        7.09        6.12     16.36 o 
  -1   7   5       30.66       29.07     17.63 o 
   0   7   5        5.08        2.43     39.86 o 
  -6   8   5      266.11      263.54     43.01 o 
  -5   8   5       14.64        1.03     22.15 o 
  -4   8   5      399.20      354.88     21.36 o 
  -3   8   5       57.33       52.80     22.66 o 
  -2   8   5      701.24      717.99     69.57 o 
   0   0   6       46.64       39.82     28.57 o 
  -1   1   6      630.10      600.17     21.23 o 
   0   1   6      275.96      230.16     15.67 o 
  -2   2   6     9111.95     8860.90    627.58 o 
  -1   2   6       64.34       51.67     12.69 o 
   0   2   6     5896.09     5147.84    418.83 o 
  -3   3   6      321.89      355.15     28.61 o 
  -2   3   6       67.21       80.07     13.79 o 
  -1   3   6      491.68      511.41     14.57 o 
   0   3   6        9.75        9.46     17.38 o 
  -4   4   6     3153.70     3784.24     38.09 o 
  -3   4   6       86.61      119.54     12.91 o 
  -2   4   6      384.45      458.41     15.27 o 
  -1   4   6       66.45       74.60     14.09 o 
   0   4   6     5088.67     5031.97    269.61 o 
  -5   5   6      214.05      206.21     31.00 o 
  -4   5   6        3.37        3.45     14.85 o 
  -3   5   6      183.14      177.53     13.77 o 
  -2   5   6       91.60      112.64     14.54 o 
  -1   5   6       14.46       16.88     14.43 o 
   0   5   6       19.35        7.68     19.09 o 
  -6   6   6      198.75      155.62     35.17 o 
  -5   6   6        4.61        4.82     17.77 o 
  -4   6   6     2680.32     2907.63    206.59 o 
  -3   6   6        8.51        7.65     15.21 o 
  -2   6   6     2058.95     2047.12    148.41 o 
  -1   6   6       34.17       40.29     16.79 o 
   0   6   6      352.82      404.18     28.52 o 
  -7   7   6       28.86       -3.02     41.44 o 
  -6   7   6       44.61       23.44     23.01 o 
  -5   7   6       11.64       22.84     19.10 o 
  -4   7   6       14.64       19.27     18.95 o 
  -3   7   6       53.85       58.49     19.37 o 
  -2   7   6        0.55       -0.51     16.79 o 
  -1   7   6       10.17       13.94     16.95 o 
   0   7   6       35.70       42.71     32.90 o 
  -5   8   6       13.75       28.48     21.96 o 
  -4   8   6      192.26      179.08     21.70 o 
  -3   8   6        0.79        7.41     22.51 o 
   0   0   7     2078.09     1947.76     38.58 o 
  -1   1   7       25.32       37.33     15.10 o 
   0   1   7      718.23      687.32     26.17 o 
  -2   2   7     1830.33     1921.54     84.42 o 
  -1   2   7      309.52      326.63     12.75 o 
   0   2   7     8629.20     8091.19    329.66 o 
  -3   3   7      194.42      226.31     20.77 o 
  -2   3   7       32.00       49.94     14.20 o 
  -1   3   7      171.63      202.16     14.34 o 
   0   3   7      551.20      586.79     37.98 o 
  -4   4   7     3262.64     3488.41     37.86 o 
  -3   4   7      117.80      137.06     13.69 o 
  -2   4   7      614.75      649.58     15.83 o 
  -1   4   7       69.76       70.88     14.47 o 
   0   4   7      825.41      796.83     52.31 o 
  -5   5   7       75.06       46.78     31.30 o 
  -4   5   7      113.60      123.23     17.55 o 
  -3   5   7       57.74       54.43     13.79 o 
  -2   5   7      240.32      280.60     15.66 o 
  -1   5   7       57.60       64.30     15.51 o 
   0   5   7       29.19       30.00     25.62 o 
  -6   6   7      115.86      124.65     35.94 o 
  -5   6   7       25.47        6.72     19.58 o 
  -4   6   7      379.54      395.72     43.02 o 
  -3   6   7       13.14       13.15     14.85 o 
  -2   6   7     1813.06     2042.52     78.72 o 
  -1   6   7       28.27       27.96     17.60 o 
   0   6   7      173.09      167.72     29.28 o 
  -6   7   7       22.07       23.04     22.58 o 
  -5   7   7       40.88       33.17     20.24 o 
  -4   7   7        1.81        7.05     20.11 o 
  -3   7   7       53.04       45.07     19.60 o 
  -2   7   7       74.05       67.03     18.03 o 
  -1   7   7       21.74       16.47     19.11 o 
   0   0   8     6114.79     6166.69     49.89 o 
  -1   1   8       35.15       36.50     14.10 o 
   0   1   8       73.32       61.88     17.89 o 
  -2   2   8     2742.01     2643.36    138.32 o 
  -1   2   8      539.31      547.75     21.42 o 
   0   2   8     6293.53     6574.45     59.68 o 
  -3   3   8      175.12      214.40     20.24 o 
  -2   3   8      225.66      270.92     14.45 o 
  -1   3   8      360.43      328.45     15.05 o 
   0   3   8      523.67      607.64     57.89 o 
  -4   4   8     3207.09     3728.24     39.52 o 
  -3   4   8       24.78       21.77     14.21 o 
  -2   4   8     2533.55     2945.38     70.57 o 
  -1   4   8       66.01       94.04     15.16 o 
   0   4   8     1014.45     1075.08    190.05 o 
  -5   5   8      236.29      187.79     33.21 o 
  -4   5   8      231.62      233.69     17.78 o 
  -3   5   8        3.84        7.79     14.90 o 
  -2   5   8        2.99        4.69     15.91 o 
  -1   5   8      207.64      203.73     22.62 o 
   0   5   8       81.40       85.66     29.05 o 
  -6   6   8      885.18      659.01     39.48 o 
  -5   6   8       43.73       45.64     20.14 o 
  -4   6   8      629.22      609.80     71.46 o 
  -3   6   8      230.95      209.70     16.36 o 
  -2   6   8     1582.66     1667.56    115.41 o 
  -1   6   8       24.37       20.90     17.43 o 
   0   6   8      643.51      757.15     55.81 o 
  -6   7   8        8.01       23.27     24.06 o 
  -5   7   8       83.46       70.47     21.37 o 
  -4   7   8       23.61       26.90     20.84 o 
  -3   7   8       67.21       55.57     18.14 o 
  -2   7   8       59.62       48.44     18.28 o 
  -1   7   8       23.67       21.82     25.94 o 
   0   0   9     1305.70     1205.02     31.70 o 
  -1   1   9      709.11      699.85     34.86 o 
   0   1   9       16.25       31.88     18.82 o 
  -2   2   9      249.12      251.99     20.29 o 
  -1   2   9      136.66      130.31     11.59 o 
   0   2   9     1393.51     1297.70    105.10 o 
  -3   3   9      104.63       98.84     17.04 o 
  -2   3   9      348.17      391.23     14.51 o 
  -1   3   9       26.19       49.60     14.72 o 
   0   3   9      217.82      228.97     23.71 o 
  -4   4   9     1028.24     1170.65     34.66 o 
  -3   4   9       40.14       35.84     14.37 o 
  -2   4   9     1283.92     1368.67     57.11 o 
  -1   4   9      518.32      529.59     58.60 o 
   0   4   9      309.61      365.46     26.84 o 
  -5   5   9        6.81       15.10     34.55 o 
  -4   5   9       46.71       67.17     18.64 o 
  -3   5   9      325.52      367.61     31.78 o 
  -2   5   9        8.32        8.50     16.51 o 
  -1   5   9       30.13       37.77     17.11 o 
   0   5   9       86.28       79.86     28.71 o 
  -6   6   9      707.63      703.89     72.96 o 
  -5   6   9      205.28      199.47     21.52 o 
  -4   6   9      275.11      247.21     28.00 o 
  -3   6   9        2.92        9.89     16.77 o 
  -2   6   9      663.56      711.44     56.96 o 
  -1   6   9       29.87       20.65     19.41 o 
   0   6   9      635.74      562.14    144.08 o 
  -5   7   9       32.76       29.56     23.71 o 
  -4   7   9       76.50       72.07     22.56 o 
  -3   7   9        6.64        7.90     18.63 o 
  -2   7   9       35.20       38.45     19.79 o 
   0   0  10     3156.65     3140.08     41.78 o 
  -1   1  10       11.32       19.78     19.60 o 
   0   1  10      468.05      486.84     19.13 o 
  -2   2  10     1897.57     1808.39    131.14 o 
  -1   2  10       15.01       20.75     11.22 o 
   0   2  10     1591.21     1672.16    137.32 o 
  -3   3  10      115.50      103.22     17.42 o 
  -2   3  10       80.31       54.65     12.90 o 
  -1   3  10      583.60      652.86     33.73 o 
   0   3  10       23.44        5.94     24.30 o 
  -4   4  10      847.48      912.11     59.37 o 
  -3   4  10      257.86      283.07     15.62 o 
  -2   4  10     1700.24     1924.15    144.65 o 
  -1   4  10       11.55       27.02     16.37 o 
   0   4  10     1306.86     1568.09     49.78 o 
  -5   5  10      252.62      251.45     22.73 o 
  -4   5  10        2.13       11.29     19.60 o 
  -3   5  10        6.89        0.36     16.07 o 
  -2   5  10      150.90      151.09     17.89 o 
  -1   5  10       22.48       24.44     17.67 o 
   0   5  10       42.80       31.06     30.55 o 
  -6   6  10      562.40      516.01     30.54 o 
  -5   6  10       14.75       19.50     22.10 o 
  -4   6  10      712.64      762.60     66.76 o 
  -3   6  10        1.56       -4.17     17.58 o 
  -2   6  10      672.88      621.46     56.75 o 
  -1   6  10      107.29       73.06     24.21 o 
   0   6  10      758.79      753.60     59.14 o 
  -4   7  10       11.34        4.08     29.71 o 
  -3   7  10       94.58       18.79     41.60 o 
   0   0  11     1344.66     1506.50     37.77 o 
  -1   1  11       59.64       57.30     19.04 o 
   0   1  11       10.82        8.43     19.00 o 
  -2   2  11     1090.73     1142.24     55.62 o 
  -1   2  11      280.53      267.24     14.31 o 
   0   2  11     2144.30     2068.07    197.48 o 
  -3   3  11      191.62      177.55     24.40 o 
  -2   3  11       12.96       13.89     12.60 o 
  -1   3  11        0.45       -3.03     16.00 o 
   0   3  11      352.19      463.37     32.02 o 
  -4   4  11     1014.21     1052.82    126.22 o 
  -3   4  11        6.84       12.79     16.95 o 
  -2   4  11      517.98      530.58     55.27 o 
  -1   4  11        0.84        0.73     17.02 o 
   0   4  11      451.09      582.05     59.30 o 
  -5   5  11        0.19        9.81     26.81 o 
  -4   5  11      133.46      124.63     21.98 o 
  -3   5  11       25.42       22.43     17.43 o 
  -2   5  11        7.45        2.81     18.15 o 
  -1   5  11       63.92       41.88     23.14 o 
   0   5  11        5.00       25.03     32.97 o 
  -5   6  11        2.85        3.28     23.62 o 
  -4   6  11      240.92      270.82     61.85 o 
  -3   6  11       30.24       16.34     18.97 o 
  -2   6  11      555.65      477.04     63.09 o 
  -1   6  11       19.33       17.69     25.90 o 
   0   0  12     3018.75     3389.54     40.63 o 
  -1   1  12       65.81       40.86     20.60 o 
   0   1  12       32.16       14.35     19.22 o 
  -2   2  12      467.86      457.83     17.81 o 
  -1   2  12        4.81        8.95     14.71 o 
   0   2  12     1651.41     1720.55    239.93 o 
  -3   3  12       15.02       17.14     20.07 o 
  -2   3  12      174.73      158.76     14.91 o 
  -1   3  12        4.26        0.18     15.52 o 
   0   3  12       56.45       38.81     32.77 o 
  -4   4  12     1057.25     1199.64    105.17 o 
  -3   4  12        6.05        4.41     15.93 o 
  -2   4  12     1751.76     1877.86    108.12 o 
  -1   4  12       48.65       37.23     21.34 o 
   0   4  12      266.06      267.76     35.77 o 
  -5   5  12        2.75        7.37     28.58 o 
  -4   5  12       11.38       20.60     19.14 o 
  -3   5  12        9.89        7.01     17.87 o 
  -2   5  12       15.90       12.53     19.81 o 
  -1   5  12        0.87       -9.02     23.55 o 
   0   5  12       93.48       83.76     40.16 o 
  -3   6  12        0.96       12.89     20.41 o 
   0   0  13     1066.50     1270.76     41.05 o 
  -1   1  13       22.36       16.99     21.66 o 
   0   1  13       14.81       11.80     20.34 o 
  -2   2  13      278.72      296.52     39.72 o 
  -1   2  13        0.18        2.77     14.68 o 
   0   2  13       54.00       22.58     21.62 o 
  -3   3  13       10.17        0.95     20.37 o 
  -2   3  13       22.19       29.86     14.22 o 
  -1   3  13        9.17        6.30     17.96 o 
   0   3  13        0.80       23.43     26.68 o 
  -4   4  13       82.06       65.19     27.63 o 
  -3   4  13       28.53       17.89     16.70 o 
  -2   4  13      859.40      817.64     64.88 o 
  -1   4  13       47.94       27.13     20.03 o 
   0   4  13      281.26      245.61     38.73 o 
  -4   5  13        0.49        4.93     20.54 o 
  -3   5  13       14.96        8.90     17.23 o 
  -2   5  13        6.62       14.60     19.70 o 
  -1   5  13        0.06        8.21     26.02 o 
   0   0  14     1267.33     1355.18     43.76 o 
  -1   1  14        4.66       -2.85     21.86 o 
   0   1  14       81.24       88.51     23.37 o 
  -2   2  14     1172.29     1260.22    123.99 o 
  -1   2  14        0.15        6.02     16.84 o 
   0   2  14      393.90      440.53     44.37 o 
  -3   3  14        6.01        0.76     22.05 o 
  -2   3  14        8.02        5.06     19.65 o 
  -1   3  14      196.36      188.54     19.77 o 
   0   3  14       11.10       28.37     28.37 o 
  -4   4  14      200.49      175.92     29.90 o 
  -3   4  14       73.72       53.51     19.02 o 
  -2   4  14      727.34      647.34     60.23 o 
  -1   4  14        5.04       -4.18     21.28 o 
   0   4  14      738.99      586.75     64.90 o 
   0   0  15      424.49      399.67     37.84 o 
  -1   1  15        4.12        3.82     23.51 o 
   0   1  15        5.68        0.46     23.17 o 
  -2   2  15      826.06      699.05    124.21 o 
  -1   2  15      173.01      182.46     21.04 o 
   0   2  15      305.45      288.98     29.98 o 
  -3   3  15      213.07      180.63     53.34 o 
  -2   3  15        9.74       -1.27     22.51 o 
  -1   3  15        8.55        9.54     22.90 o 
   0   3  15      117.05       89.63     31.84 o 
   0   0  16      309.79      213.80     47.57 o 
  -1   1  16      123.50       76.81     26.54 o 
   0   1  16       10.67        1.27     25.61 o 
  -2   2  16      427.80      293.93     47.76 o 
  -1   2  16        5.67        5.33     19.44 o 
   0   2  16      526.40      489.40     36.16 o 
                                                 
